# Supplementary material for: Amino acid residues at core protein dimer-dimer interface modulate multiple steps of hepatitis B virus replication and HBeAg biogenesis
Source: PLoS Pathog. 2021 Nov 9;17(11):e1010057. doi: 10.1371/journal.ppat.1010057 (PMC8604296; doi:10.1371/journal.ppat.1010057)
Supplement: S1 Data — (XLSX) [file ppat.1010057.s015.xlsx]

## Sheet: Figure 2A
Virion production efficiency(normalized to WT)
	Experiment	WT	P25G	P25A	P25S	T33G	T33N	T33Q	I105F	I105Y	I105W
	1	1	0.412356	0.665071	0.464636	1.63141	0.522934	0.0834005	1.01463	0.442579	0.141039
	2	1	0.636613	0.906854	0.602526	1.94801	0.46019	0.213788	1.17544
	3	1	0.617308	0.969888	0.341051	1.16518	0.332789	0.162634	1.22502	0.164958	0.134658
	4	1	0.603385	0.569311	0.781761	1.68719	0.863484	0.802778	1.2789	0.434627	0.183854
	Mean	1	0.567415	0.777781	0.547494	1.60795	0.544849	0.31565	1.1735	0.347388	0.153184
	Standard deviation	0	0.104267	0.191249	0.189203	0.325838	0.226675	0.329152	0.114028	0.158039	0.0267521

## Sheet: Figure 2C
relative cccDNA levels(noramlized to WT and mtDNA)
		experiment	WT	P25G	P25A	T33G	T33N	I105F	NC
		1	1	0.363895	0.484613	0.00558362	0.0170369	0.304615	0.00269412
		2	1	0.145553	1.25038	0.00800384	0.00913049	0.901501	0.00666078
		3	1	0.237673	1.33531	0.00565914	0.00509951	0.84456	0.00040763
		mean	1	0.24904	1.02343	0.00641553	0.0104223	0.683559	0.00325418
		standard deviation	0	0.109614	0.468561	0.00137603	0.00607264	0.329407	0.00316397

## Sheet: Figure 2D
Relative HBsAg level(normalized to WT 4 dpi)
			WT			P25G			P25A			T33G			T33N			I105F			Mock
For line chart drawing in manuscript		4	1	1	1	0.547989	0.535466	1.06564	0.795495	0.31475	1.01171	0.698585	0.0420853	0.711897	0.580073	0.2647	0.958732	0.498756	0	0.536671	0	0	0.0106522
		6	2.20026	1.43524	2.24529	0.834866	0.354985	0.799781	2.6863	0.563208	2.78849	1.02473	0	1.03996	0.73705	0.286988	0.76281	0.848694	0	0.713818	0	0	0.0119038
		8	3.8798	1.77155	4.84675	0.666712	0.39477	0.619292	3.5825	0.819737	5.32795	1.37128	0.196573	1.62181	0.88034	0.386294	1.0097	1.22827	0	1.38034	0	0	0.00766827
		10	4.56376	5.06972	7.4736	0.943284	0.600004	0.680293	5.61673	1.26602	7.78618	1.79235	0.428353	2.26416	1.08467	0.51863	1.17512	1.57587	0.129237	2.02101	0	0	0.00392847
		experiment	1	2	3	1	2	3	1	2	3	1	2	3	1	2	3	1	2	3	1	2	3
for stastical analysis (10 dpi)	experiment	WT	P25G	P25A	T33G	T33N	I105F	Mock
	1	4.56376	0.943284	5.61673	1.79235	1.08467	1.57587	0
	2	5.06972	0.600004	1.26602	0.428353	0.51863	0.129237	0
	3	7.4736	0.680293	7.78618	2.26416	1.17512	2.02101	0.00392847
	mean	5.70236	0.741194	4.88964	1.49495	0.926141	1.24204	0.00130949
	standard deviation	1.55466	0.17956	3.32033	0.95335	0.355801	0.989082	0.0022681

## Sheet: Figure 2E
relative cccDNA levels(noramlized to WT and mtDNA)
		experiment	WT	25G	25A	33G	33N	105F	NC
		1	1	0.360908	1.47816	0.0148724	0.010925	1.25512	0.0108496
		2	1.65539	0.315369	1.46219	0.0118315	0.0122064	1.22885	0.00998364
		3	0.908767	0.354268	1.29733	0.0458728	0.00957695	1.28669	0.0125496
		mean	1.18805	0.343515	1.41256	0.0241922	0.0109028	1.25689	0.0111276
		standard deviation	0.407288	0.0246002	0.100112	0.0188374	0.00131487	0.0289609	0.00130536

## Sheet: Figure 2F
Relative HBsAg level(normalized to WT 2 dpi)
				WT			P25G			P25A			T33G			T33N			I105F			Mock
For line chart drawing in manuscript			2	1.0049	0.993105	1.00199	1.32667	1.31747	1.33027	0.767791	0.763443	0.77285	0.810193	0.798652	0.80713	1.3368	1.31728	1.32956	0.689117	0.683562	0.69143	0	0	0
			4	0.907741	0.905772	0.914096	0.472846	0.477259	0.469526	0.973722	0.973508	0.983321	0.404238	0.408157	0.415361	0.344607	0.348057	0.354884	0.341913	0.345368	0.36237	0	0	0
			6	3.00664	2.96142	2.96974	0.878673	0.878557	0.894615	2.33703	2.30661	2.32255	1.03622	1.03877	1.05253	0.772952	0.777196	0.792563	1.01227	1.01799	1.03562	0	0	0
			8	4.22397	4.15219	4.4813	1.35226	1.35341	1.38009	3.37697	3.32632	3.34082	1.96021	1.95657	1.98553	1.32487	1.3291	1.35088	1.9471	1.95028	1.97388	0	0	0
			10	5.03289	4.91519	4.90016	1.17857	1.19349	1.21164	3.73468	3.70317	3.71604	1.81898	1.84023	1.87492	1.51778	1.5378	1.56061	2.59052	2.4006	2.42966	0	0	0
			12	5.21169	5.11553	5.08599	1.17451	1.19686	1.21828	3.82658	3.81928	3.83638	2.00412	1.79807	2.0723	1.51331	1.53694	1.56356	2.78433	2.80336	2.81739	0	0	0
			experiment	1	2	3	1	2	3	1	2	3	1	2	3	1	2	3	1	2	3	1	2	3
for stastical analysis (12 dpi)			experiment	WT	P25G	P25A	T33G	T33N	I105F	Mock
			1	5.21169	1.17451	3.82658	2.00412	1.51331	2.78433	0
			2	5.11553	1.19686	3.81928	1.79807	1.53694	2.80336	0
			3	5.08599	1.21828	3.83638	2.0723	1.56356	2.81739	0
			mean	5.13773	1.19655	3.82741	1.95816	1.53794	2.80169	0
			standard deviation	0.0657251	0.0218826	0.00858163	0.142779	0.0251393	0.0165937	0

## Sheet: Figure 3C
Relative cccDNA level(Normalized to Mock and mtDNA)
				GLS4-0			GLS4-1.25			GLS4-2.5			GLS4-5
for histogram drawing in manuscript			WT	1	1	1	0.414681	0.161661	0.214463	0.135032	0.120609	0.188638	0.117061	0.0660932	0.107473
			P25G	1	1	1	0.668626	1.58482	0.66805	1.12117	1.08806	0.801327	0.765719	0.715715	0.53109
			P25A	1	1	1	1.40312	0.913576	1.08814	0.683924	1.71409	1.44563	0.817323	1.15233	0.837879
			I105F	1	1	1	0.32105	0.488955	0.253461	0.461548	0.387445	0.281535	0.443626	0.501977	0.23791
			Mock	0	0	0	0	0	0	0	0	0	0	0
			experiment	1	2	3	1	2	3	1	2	3	1	2	3
for stastical analysis		experment	WT-0	WT-1.25	WT-2.5	WT-5	P25G-0	P25G-1.25	P25G-2.5	P25G-5	P25A-0	P25A-1.25	P25A-2.5	P25A-5	I105F-0	I105F-1.25	I105F-2.5	I105F-5
		1	1	0.414681	0.135032	0.117061	1	0.668626	1.12117	0.765719	1	1.40312	0.683924	0.817323	1	0.32105	0.461548	0.443626
		2	1	0.161661	0.120609	0.0660932	1	1.58482	1.08806	0.715715	1	0.913576	1.71409	1.15233	1	0.488955	0.387445	0.501977
		3	1	0.214463	0.188638	0.107473	1	0.66805	0.801327	0.604725	1	1.08814	1.44563	0.837879	1	0.253461	0.281535	0.23791
		mean	1	0.263602	0.148093	0.0968756	1	0.973832	1.00352	0.695386	1	1.13494	1.28121	0.935845	1	0.354489	0.376843	0.394504
		standard deviation	0	0.133476	0.0358458	0.027086	0	0.529131	0.175886	0.0823996	0	0.248105	0.534399	0.187766	0	0.121256	0.0904735	0.138717

## Sheet: Figure 3D
Relative cccDNA level(Normalized to Mock and mtDNA)
For histogram drawing in manuscript				GLS4-0			GLS4-1.25			GLS4-2.5			GLS4-5
			WT	0.991111	1.00889	1	0.732289	0.761054	0.266952	0.478339	0.610595	0.200974	0.261258	0.252903	0.172763
			P25G	0.885831	1.11417	1	1.00038	1.02922	1.26557	0.641766	0.781976	1.3376	0.781953	0.731324	1.27974
			P25A	0.938471	1.02288	1	0.943068	0.914518	1.10085	0.662434	0.648615	0.779428	0.464443	0.425236	0.848855
			I105F	0.942258	1.05774	1	0.798556	0.754796	0.656641	0.617798	0.431245	0.492022	0.70425	0.598423	0.401141
			Mock	0	0	0	0	0	0	0	0	0	0	0	0
			experiment	1	2	3	1	2	3	1	2	3	1	2	3
For stastical analysis		experiment	WT-0	WT-1.25	WT-2.5	WT-5	P25G-0	P25G-1.25	P25G-2.5	P25G-5	P25A-0	P25A-1.25	P25A-2.5	P25A-5	I105F-0	I105F-1.25	I105F-2.5	I105F-5
		1	0.991111	0.732289	0.478339	0.261258	0.885831	1.00038	0.641766	0.781953	0.938471	0.943068	0.662434	0.464443	0.942258	0.798556	0.617798	0.70425
		2	1.00889	0.761054	0.610595	0.252903	1.11417	1.02922	0.781976	0.731324	1.02288	0.914518	0.648615	0.425236	1.05774	0.754796	0.431245	0.598423
		3	1	0.266952	0.200974	0.172763	1	1.26557	1.3376	1.27974	1	1.10085	0.779428	0.848855	1	0.656641	0.492022	0.401141
		mean	1	0.586765	0.429969	0.228975	1	1.09839	0.920448	0.931007	0.987118	0.986146	0.696826	0.579511	1	0.736665	0.513688	0.567938
		standard deviation	0.00888918	0.277339	0.20905	0.0488599	0.114169	0.145499	0.368005	0.303074	0.043656	0.10036	0.0718686	0.234081	0.0577423	0.0726743	0.0951449	0.153837

## Sheet: Figure 4A
Relative HBeAg level(normalized to WT 2 dpi)
For line chart drawing in manuscript		WT			P25G			P25A			T33G			T33N			I105F			Mock
	2	1	0.333333	1.2	0	0	0.00801588	0	0	0.161174	0	0	0.0166956	0	0.0180621	0.0256879	0	0.00252873	0.0185178	0	0	0
	4	7.84603	7.75599	6	0	0	0.0110028	0	0	0.105633	0	0.0355374	0.10154	0	0	0.025456	0	0.0159881	0.0747373	0	0	0.0113388
	6	20.7381	12.8628	13.0489	0	0.0512983	0.059719	0.144851	0.0507844	0.362639	0.343574	0.14847	0.442456	0.0162202	0.0572387	0.0853547	0.00933891	0.0803166	0.200997	0	0	0.0276771
	8	18.7412	14.6936	16.3095	0	0.0954698	0.0896342	0.254362	0.150129	0.523589	0.261298	0.295112	0.624525	0.046203	0.113735	0.149822	0.0446302	0.10222	0.288907	0	0	0.0264554
	10	17.5643	20.7373	18.1698	0	0.157434	0.11226	0.309069	0.273031	0.551243	0.607767	0.449581	0.666545	0.0934874	0.248367	0.145167	0.091423	0.195423	0.356614	0	0	0.0463427
	experiment	1	2	3	1	2	3	1	2	3	1	2	3	1	2	3	1	2	3	1	2	3
For stastical analysis	experiment	WT	P25G	P25A	T33G	T33N	I105F	Mock
	1	17.5643	0	0.309069	0.607767	0.0934874	0.091423	0
	2	20.7373	0.157434	0.273031	0.449581	0.248367	0.195423	0
	3	18.1698	0.11226	0.551243	0.666545	0.145167	0.356614	0.0463427
	mean	18.8238	0.0898979	0.377781	0.574631	0.16234	0.214487	0.0154476
	standard deviation	1.68456	0.0810641	0.151299	0.112213	0.078855	0.133619	0.026756

## Sheet: Figure 4B
Relative HBeAg level(normalized to WT 2 dpi)
For line chart drawing in manuscript
			WT			P25G			P25A			T33G			T33N			I105F			Mock
		2	0.0977518	0.103064	0.0991845	0	0	0	0	0	0	0	0	0	0	0	0	0	0	0	0	0	0
		4	3.62426	3.69738	3.71133	0	0	0	0	0	0	0	0	0	0	0	0	0	0	0	0	0	0
		6	21.0559	21.2195	21.0526	0	0	0	0	0	0	0	0	0	0	0	0	0.0981717	0.0968291	0.0906719	0	0	0
		8	36.31	35.6124	35.2122	0	0	0	0	0	0	0.0761644	0.0782801	0.074895	0	0	0	0.347372	0.351724	0.349927	0	0	0
		10	44.6847	43.7175	43.0769	0	0	0	0.00500201	0.0114062	0.00604479	0.17146	0.168097	0.165052	0	0	0	0.579631	0.577003	0.577822	0	0	0
		12	47.5091	46.8068	46.4628	0	0	0	0.0339609	0.0581768	0.0524688	0.249623	0.244557	0.238648	0	0	0	0.771793	0.771918	0.772887	0	0	0
		experiment	1	2	3	1	2	3	1	2	3	1	2	3	1	2	3	1	2	3	1	2	3
For stastical analysis				experiment	WT	P25G	P25A	T33G	T33N	I105F	Mock
				1	47.5091	0	0.0339609	0.249623	0	0.771793	0
				2	46.8068	0	0.0581768	0.244557	0	0.771918	0
				3	46.4628	0	0.0524688	0.238648	0	0.772887	0
				mean	46.9262	0	0.0482022	0.244276	0	0.772199	0
				standard deviation	0.533279	0	0.0126592	0.00549254	0	0.000598981	0

## Sheet: Figure 4C
Relative HBsAg level( normalized to WT)
		experiment	WT	P25G	P25A	P25S	T33G	T33N	T33Q	I105F	I105Y	I105W
		1	0.998412	1.22223	0.867956	1.18528	1.04717	1.35297	1.22712	0.791647	1.01883	2.0745
		2	1.00159	1.13148	0.904928	1.29651	1.03608	1.38429	1.34998	0.839543	1.11051	1.92278
		3	1	1.06667	0.857356	1.24089	1.08712	1.16545	1.28855	0.840003	1.06467	1.99864
		mean	1	1.14012	0.876747	1.24089	1.05679	1.3009	1.28855	0.823731	1.06467	1.99864
		standard deviation	0.001588	0.0781368	0.0249746	0.0556185	0.0268426	0.118349	0.061429	0.0277865	0.045836	0.07586
Relative HBeAg level( normalized to WT)
		experiment	WT	P25G	P25A	P25S	T33G	T33N	T33Q	I105F	I105Y	I105W
		1	1	0.0867173	0.0415895	0	0.153687	0.0754826	0	0.0377091	0	0
		2	0.901174	0.0273036	0.00694707	0.00344476	0.0602392	0.0183605	0	0.0136793	0	0
		3	1.09883	0.0298347	0	0.00172238	0.0525463	0.0198535	0	0.0151504	0	0
		mean	1	0.0479519	0.0161789	0.00172238	0.0888241	0.0378989	0	0.0221796	0	0
		standard deviation	0.0988264	0.0335957	0.0222787	0.00172238	0.0563043	0.032557	0	0.013469	0	0

[truncated: 13 more sheets: Figure 5B, Figure 8A, Figure 8B, Figure 8C, Figure 8D, Figure 9, Figure 10A, Figure 10B, Figure 10C, Figure S3A, Figure S7A, Figure S7B, Figure S9]
